# Supplementary material for: The Nexus between Fire and Soil Bacterial Diversity in the African Miombo Woodlands of Niassa Special Reserve, Mozambique
Source: Microorganisms. 2021 Jul 22;9(8):1562. doi: 10.3390/microorganisms9081562 (PMC8400031; doi:10.3390/microorganisms9081562)
Supplement: Supplementary file 1 [file microorganisms-09-01562-s001.zip]

Archive with 1 entries (1 files):
- microorganisms-1291111-supplementary.pdf
